# Supplementary material for: Single-Cell Differential Network Analysis with Sparse Bayesian Factor Models
Source: Front Genet. 2022 Feb 4;12:810816. doi: 10.3389/fgene.2021.810816 (PMC8855158; doi:10.3389/fgene.2021.810816)
Supplement: Supplementary file 2 [file DataSheet2.xlsx]

## Sheet: SFM-SHS
SFM - SHS	DAVID Functional Annotation Clustering
Cluster 1	Enrichment Score: 2.95		Count	P_Value	Benjamini
	GOTERM_BP_DIRECT	SRP-dependent cotranslational protein targeting to membrane	4	4.7e-05	0.0043
	GOTERM_BP_DIRECT	viral transcription	4	7.9e-05	0.0043
	GOTERM_BP_DIRECT	nuclear-transcribed mRNA catabolic process, nonsense-mediated decay	4	9.4e-05	0.0043
	GOTERM_BP_DIRECT	translational initiation	4	0.00014	0.0049
	UP_KEYWORDS	Ribosomal protein	4	0.00019	0.0096
	KEGG_PATHWAY	Ribosome	4	0.00039	0.0083
	GOTERM_BP_DIRECT	rRNA processing	4	0.00053	0.015
	GOTERM_MF_DIRECT	structural constituent of ribosome	4	0.00058	0.023
	UP_KEYWORDS	Ribonucleoprotein	4	0.00076	0.019
	GOTERM_BP_DIRECT	translation	4	0.00086	0.02
	GOTERM_CC_DIRECT	ribosome	3	0.006	0.11
	GOTERM_MF_DIRECT	poly(A) RNA binding	4	0.052	1
	GOTERM_CC_DIRECT	nucleolus	3	0.12	0.49
	GOTERM_CC_DIRECT	membrane	4	0.2	0.68
Cluster 2	Enrichment Score: 1.71
	GOTERM_CC_DIRECT	cytosol	9	0.00064	0.023
	GOTERM_CC_DIRECT	cytoplasm	8	0.049	0.25
	UP_KEYWORDS	Phosphoprotein	8	0.23	1
Cluster 3	Enrichment Score: 0.42
	UP_KEYWORDS	Disulfide bond	6	0.051	0.64
	GOTERM_CC_DIRECT	integral component of plasma membrane	4	0.074	0.33
	UP_SEQ_FEATURE	disulfide bond	5	0.11	1
	UP_SEQ_FEATURE	glycosylation site:N-linked (GlcNAc...)	4	0.54	1
	UP_SEQ_FEATURE	topological domain:Extracellular	3	0.56	1
	UP_KEYWORDS	Glycoprotein	4	0.57	1
	UP_SEQ_FEATURE	transmembrane region	4	0.67	1
	UP_SEQ_FEATURE	topological domain:Cytoplasmic	3	0.68	1
	UP_KEYWORDS	Transmembrane helix	4	0.73	1
	UP_KEYWORDS	Transmembrane	4	0.74	1
	UP_KEYWORDS	Membrane	5	0.76	1
	GOTERM_CC_DIRECT	integral component of membrane	4	0.76	1
Cluster 4	Enrichment Score: 0.19
	GOTERM_CC_DIRECT	plasma membrane	4	0.59	1
	UP_KEYWORDS	Cell membrane	3	0.62	1
	UP_KEYWORDS	Membrane	5	0.76	1
Cluster 5	Enrichment Score: 0.01
	UP_SEQ_FEATURE	splice variant	4	0.93	1
	UP_KEYWORDS	Polymorphism	5	0.99	1
	UP_KEYWORDS	Alternative splicing	4	0.99	1

## Sheet: SFM-DHS
SFM - DHS	DAVID Functional Annotation Clustering
Cluster 1	Enrichment Score: 3.46		Count	P_Value	Benjamini
	GOTERM_BP_DIRECT	SRP-dependent cotranslational protein targeting to membrane	5	6.3e-07	4e-05
	GOTERM_BP_DIRECT	viral transcription	5	1.3e-06	4e-05
	GOTERM_BP_DIRECT	nuclear-transcribed mRNA catabolic process, nonsense-mediated decay	5	1.6e-06	4e-05
	GOTERM_BP_DIRECT	translational initiation	5	2.9e-06	5.2e-05
	UP_KEYWORDS	Ribosomal protein	5	4.2e-06	0.00019
	KEGG_PATHWAY	Ribosome	5	4.9e-06	4.4e-05
	GOTERM_BP_DIRECT	rRNA processing	5	1.7e-05	0.00024
	GOTERM_MF_DIRECT	structural constituent of ribosome	5	1.9e-05	0.00057
	UP_KEYWORDS	Ribonucleoprotein	5	2.7e-05	0.00061
	GOTERM_BP_DIRECT	translation	5	3.2e-05	0.00039
	GOTERM_CC_DIRECT	ribosome	4	0.0002	0.0054
	GOTERM_CC_DIRECT	cytosolic large ribosomal subunit	3	0.001	0.014
	GOTERM_MF_DIRECT	poly(A) RNA binding	6	0.0011	0.016
	GOTERM_CC_DIRECT	cytosol	8	0.004	0.036
	GOTERM_MF_DIRECT	RNA binding	3	0.065	0.65
	GOTERM_CC_DIRECT	nucleolus	3	0.12	0.56
	UP_KEYWORDS	Isopeptide bond	3	0.16	1
	GOTERM_CC_DIRECT	membrane	4	0.2	0.66
	UP_KEYWORDS	Ubl conjugation	3	0.29	1
	UP_KEYWORDS	Acetylation	4	0.37	1
Cluster 2	Enrichment Score: 0.23
	GOTERM_CC_DIRECT	integral component of plasma membrane	3	0.27	0.66
	UP_SEQ_FEATURE	disulfide bond	4	0.29	1
	UP_KEYWORDS	Disulfide bond	4	0.37	1
	UP_SEQ_FEATURE	topological domain:Extracellular	3	0.56	1
	UP_SEQ_FEATURE	transmembrane region	4	0.67	1
	UP_SEQ_FEATURE	topological domain:Cytoplasmic	3	0.68	1
	UP_KEYWORDS	Transmembrane helix	4	0.73	1
	UP_KEYWORDS	Transmembrane	4	0.74	1
	GOTERM_CC_DIRECT	integral component of membrane	4	0.76	1
	UP_SEQ_FEATURE	glycosylation site:N-linked (GlcNAc...)	3	0.79	1
	UP_KEYWORDS	Glycoprotein	3	0.82	1
	UP_KEYWORDS	Membrane	4	0.91	1

## Sheet: DGCA
DGCA	DAVID Functional Annotation Clustering
Cluster 1	Enrichment Score: 2.8		Count	P_Value	Benjamini
	GOTERM_BP_DIRECT	SRP-dependent cotranslational protein targeting to membrane	4	3.6e-05	0.0029
	GOTERM_BP_DIRECT	viral transcription	4	6.1e-05	0.0029
	GOTERM_BP_DIRECT	nuclear-transcribed mRNA catabolic process, nonsense-mediated decay	4	7.3e-05	0.0029
	GOTERM_BP_DIRECT	translational initiation	4	0.00011	0.0033
	UP_KEYWORDS	Ribosomal protein	4	0.00019	0.0086
	GOTERM_CC_DIRECT	ribosome	4	0.0002	0.0089
	GOTERM_BP_DIRECT	rRNA processing	4	0.00041	0.0099
	GOTERM_MF_DIRECT	structural constituent of ribosome	4	0.00045	0.015
	GOTERM_BP_DIRECT	translation	4	0.00067	0.013
	UP_KEYWORDS	Ribonucleoprotein	4	0.00076	0.017
	GOTERM_CC_DIRECT	cytosolic large ribosomal subunit	3	0.001	0.022
	KEGG_PATHWAY	Ribosome	4	0.0011	0.029
	UP_KEYWORDS	Ubl conjugation	6	0.0028	0.043
	GOTERM_CC_DIRECT	cytosol	7	0.019	0.12
	UP_KEYWORDS	Isopeptide bond	4	0.031	0.19
	GOTERM_MF_DIRECT	poly(A) RNA binding	4	0.042	0.21
	GOTERM_MF_DIRECT	RNA binding	3	0.056	0.23
	GOTERM_CC_DIRECT	nucleolus	3	0.12	0.51
	GOTERM_CC_DIRECT	membrane	4	0.2	0.65
Cluster 2	Enrichment Score: 1.13
	GOTERM_BP_DIRECT	antigen processing and presentation of exogenous peptide antigen via MHC class I, TAP-dependent	3	0.00089	0.015
	GOTERM_BP_DIRECT	viral process	3	0.019	0.28
	UP_KEYWORDS	Host-virus interaction	3	0.024	0.18
	UP_KEYWORDS	Immunity	3	0.038	0.19
	UP_SEQ_FEATURE	splice variant	5	0.81	1
	UP_KEYWORDS	Polymorphism	5	0.99	1
	UP_SEQ_FEATURE	sequence variant	5	0.99	1
Cluster 3	Enrichment Score: 0.86
	GOTERM_CC_DIRECT	cytosol	7	0.019	0.12
	GOTERM_CC_DIRECT	cytoplasm	7	0.14	0.52
	UP_KEYWORDS	Phosphoprotein	8	0.23	0.69
	UP_KEYWORDS	Cytoplasm	4	0.62	1
Cluster 4	Enrichment Score: 0.64
	GOTERM_CC_DIRECT	nucleoplasm	5	0.12	0.51
	GOTERM_CC_DIRECT	nucleus	7	0.16	0.55
	UP_KEYWORDS	Nucleus	6	0.22	0.69
	UP_KEYWORDS	Cytoplasm	4	0.62	1
Cluster 5	Enrichment Score: 0.11
	UP_KEYWORDS	Cytoplasm	4	0.62	1
	UP_SEQ_FEATURE	splice variant	5	0.81	1
	UP_KEYWORDS	Alternative splicing	5	0.96	1
Cluster 6	Enrichment Score: 0.04
	UP_SEQ_FEATURE	transmembrane region	3	0.88	1
	UP_KEYWORDS	Transmembrane helix	3	0.91	1
	UP_KEYWORDS	Transmembrane	3	0.91	1
	GOTERM_CC_DIRECT	integral component of membrane	3	0.92	1
	UP_KEYWORDS	Membrane	3	0.98	1

## Sheet: scdNet
scdNet	DAVID Functional Annotation Clustering
Cluster 1	Enrichment Score: 2.94		Count	P_Value	Benjamini
	GOTERM_BP_DIRECT	SRP-dependent cotranslational protein targeting to membrane	4	5.9e-05	0.0049
	GOTERM_BP_DIRECT	viral transcription	4	0.0001	0.0049
	GOTERM_MF_DIRECT	poly(A) RNA binding	7	0.0001	0.0041
	GOTERM_BP_DIRECT	nuclear-transcribed mRNA catabolic process, nonsense-mediated decay	4	0.00012	0.0049
	GOTERM_BP_DIRECT	translational initiation	4	0.00018	0.0056
	UP_KEYWORDS	Ribosomal protein	4	0.00024	0.0063
	GOTERM_CC_DIRECT	ribosome	4	0.00025	0.0095
	GOTERM_MF_DIRECT	structural constituent of ribosome	4	0.00058	0.012
	GOTERM_BP_DIRECT	rRNA processing	4	0.00067	0.017
	UP_KEYWORDS	Ribonucleoprotein	4	0.00095	0.012
	GOTERM_BP_DIRECT	translation	4	0.0011	0.022
	KEGG_PATHWAY	Ribosome	4	0.0011	0.034
	GOTERM_CC_DIRECT	nucleolus	4	0.026	0.15
	UP_KEYWORDS	Isopeptide bond	4	0.038	0.28
	GOTERM_MF_DIRECT	RNA binding	3	0.065	0.44
	GOTERM_CC_DIRECT	nucleoplasm	4	0.36	0.81
Cluster 2	Enrichment Score: 0.39
	KEGG_PATHWAY	Cell adhesion molecules (CAMs)	3	0.021	0.24
	KEGG_PATHWAY	Phagosome	3	0.023	0.24
	GOTERM_CC_DIRECT	integral component of plasma membrane	3	0.3	0.75
	UP_SEQ_FEATURE	topological domain:Extracellular	4	0.31	1
	UP_SEQ_FEATURE	signal peptide	4	0.42	1
	UP_SEQ_FEATURE	topological domain:Cytoplasmic	4	0.44	1
	UP_KEYWORDS	Signal	4	0.56	1
	UP_KEYWORDS	Transmembrane helix	5	0.56	1
	UP_KEYWORDS	Transmembrane	5	0.56	1
	GOTERM_CC_DIRECT	integral component of membrane	5	0.59	1
	UP_KEYWORDS	Glycoprotein	4	0.63	1
	UP_SEQ_FEATURE	transmembrane region	4	0.72	1
	UP_KEYWORDS	Membrane	5	0.81	1
	UP_SEQ_FEATURE	splice variant	5	0.85	1
	GOTERM_CC_DIRECT	plasma membrane	3	0.86	1
	UP_KEYWORDS	Polymorphism	6	0.98	1
	UP_SEQ_FEATURE	sequence variant	6	0.99	1
Cluster 3	Enrichment Score: 0.37
	GOTERM_BP_DIRECT	immune response	3	0.047	0.38
	UP_SEQ_FEATURE	signal peptide	4	0.42	1
	UP_KEYWORDS	Signal	4	0.56	1
	UP_SEQ_FEATURE	disulfide bond	3	0.63	1
	UP_KEYWORDS	Glycoprotein	4	0.63	1
	UP_KEYWORDS	Disulfide bond	3	0.7	1
	UP_SEQ_FEATURE	glycosylation site:N-linked (GlcNAc...)	3	0.83	1
